# Supplementary material for: Soil-Borne Bacterial Structure and Diversity Does Not Reflect Community Activity in Pampa Biome
Source: PLoS One. 2013 Oct 16;8(10):e76465. doi: 10.1371/journal.pone.0076465 (PMC3797755; doi:10.1371/journal.pone.0076465)
Supplement: Table S2 — Taxon assignments for soil samples for different land-use in Pampa biome, Brazil. (XLS) [file pone.0076465.s004.xls]

## Sheet: Supplementary Table 1
	Table S2: Taxon assignments for soil samples for different land-use in Pampa biome, Brazil
	Dominant phyla	Soil Samples
		Acacia plantation				Soybean field				Natural forest				Natural grassland
	Closest bacterial relative	AP1	AP2	AP3	AP4	SF1	SF2	SF3	SF4	NF1	NF2	NF3	NF4	NG1	NG2	NG3	NG4
	Bacteria;Acidobacteria;Acidobacteria_Gp1;Gp1;Other	176	291	434	273	377	514	264	992	205	130	246	84	538	284	173	164
	Bacteria;Acidobacteria;Acidobacteria_Gp10;Gp10;Other	11	8	1	1	2	8	11	9	7	8	16	6	2	3	0	1
	Bacteria;Acidobacteria;Acidobacteria_Gp11;Gp11;Other	0	0	0	0	0	0	0	0	15	9	12	13	1	0	0	0
	Bacteria;Acidobacteria;Acidobacteria_Gp12;Gp12;Other	0	0	0	0	0	0	0	0	0	0	0	0	2	1	0	0
	Bacteria;Acidobacteria;Acidobacteria_Gp13;Gp13;Other	3	5	1	1	2	4	1	1	6	0	5	5	2	4	0	0
	Bacteria;Acidobacteria;Acidobacteria_Gp15;Gp15;Other	0	0	0	0	3	2	0	0	13	8	7	8	2	2	1	0
	Bacteria;Acidobacteria;Acidobacteria_Gp16;Gp16;Other	51	16	11	28	40	63	58	25	76	51	89	69	19	11	13	12
	Bacteria;Acidobacteria;Acidobacteria_Gp17;Gp17;Other	1	0	0	0	2	1	0	1	16	6	20	32	1	1	2	0
	Bacteria;Acidobacteria;Acidobacteria_Gp18;Gp18;Other	0	0	0	0	0	0	0	0	0	0	2	5	7	0	0	1
	Bacteria;Acidobacteria;Acidobacteria_Gp19;Gp19;Other	0	0	0	0	0	0	0	0	1	0	0	0	0	0	0	0
	Bacteria;Acidobacteria;Acidobacteria_Gp2;Gp2;Other	44	150	113	77	45	128	38	85	188	124	254	99	239	202	125	35
	Bacteria;Acidobacteria;Acidobacteria_Gp22;Gp22;Other	0	0	0	0	0	0	0	0	5	7	14	8	0	0	0	0
	Bacteria;Acidobacteria;Acidobacteria_Gp25;Gp25;Other	0	0	0	0	0	0	0	0	14	6	30	18	0	0	0	0
	Bacteria;Acidobacteria;Acidobacteria_Gp3;Gp3;Other	390	662	512	436	806	1165	573	1601	555	402	581	447	1082	476	316	298
	Bacteria;Acidobacteria;Acidobacteria_Gp4;Gp4;Other	146	169	45	97	520	266	273	261	224	236	350	709	8	29	0	21
	Bacteria;Acidobacteria;Acidobacteria_Gp5;Gp5;Other	13	30	19	18	34	33	12	29	116	84	110	143	12	12	5	10
	Bacteria;Acidobacteria;Acidobacteria_Gp6;Gp6;Other	178	133	117	88	333	384	242	191	650	474	638	830	107	36	35	36
	Bacteria;Acidobacteria;Acidobacteria_Gp7;Gp7;Other	23	30	29	11	62	79	37	66	81	113	159	61	40	37	20	3
	Bacteria;Acidobacteria;Holophagae;Holophagales;Holophagaceae	0	0	0	0	0	1	0	0	1	0	0	0	3	1	3	0
	Bacteria;Acidobacteria;Other;Other;Other	3	0	1	1	0	1	0	2	2	1	1	3	1	4	1	3
	Acidobacteria subtotals	1039	1494	1283	1031	2226	2649	1509	3263	2175	1659	2534	2540	2066	1103	694	584
	Percentage in each sample to total	12.3%	16.2%	16.4%	14.5%	21.3%	18.5%	14.8%	19.9%	21.8%	22.4%	21.0%	22.5%	30.4%	27.9%	27.1%	25.5%
	Total percentage	20.8%
	Bacteria;Actinobacteria;Actinobacteria;Acidimicrobiales;Acidimicrobiaceae	5	6	8	6	7	5	5	2	1	5	4	3	12	4	6	4
	Bacteria;Actinobacteria;Actinobacteria;Acidimicrobiales;Iamiaceae	38	59	50	25	31	36	30	28	25	20	63	41	6	4	1	7
	Bacteria;Actinobacteria;Actinobacteria;Acidimicrobiales;Other	33	39	70	26	32	50	21	44	41	34	39	30	35	18	9	9
	Bacteria;Actinobacteria;Actinobacteria;Acidimicrobidae_incertae_sedis;Ilumatobacter	26	9	2	9	5	1	7	7	14	6	9	24	0	0	0	0
	Bacteria;Actinobacteria;Actinobacteria;Actinomycetales;Actinospicaceae	0	0	0	1	1	0	4	1	1	0	0	1	0	0	1	0
	Bacteria;Actinobacteria;Actinobacteria;Actinomycetales;Actinosynnemataceae	0	0	1	0	0	0	0	0	0	0	0	0	0	0	0	0
	Bacteria;Actinobacteria;Actinobacteria;Actinomycetales;Bogoriellaceae	0	0	5	1	1	4	4	2	0	0	1	0	0	0	0	1
	Bacteria;Actinobacteria;Actinobacteria;Actinomycetales;Catenulisporaceae	6	5	6	6	7	4	5	18	2	1	0	0	3	1	1	2
	Bacteria;Actinobacteria;Actinobacteria;Actinomycetales;Cellulomonadaceae	1	0	0	1	1	1	2	1	0	0	1	0	0	0	0	0
	Bacteria;Actinobacteria;Actinobacteria;Actinomycetales;Cryptosporangiaceae	4	0	0	5	3	0	3	1	0	0	0	0	0	1	0	0
	Bacteria;Actinobacteria;Actinobacteria;Actinomycetales;Geodermatophilaceae	12	6	5	10	9	17	50	42	0	0	0	0	2	4	3	0
	Bacteria;Actinobacteria;Actinobacteria;Actinomycetales;Intrasporangiaceae	87	44	19	38	33	44	153	69	12	12	7	14	3	2	4	0
	Bacteria;Actinobacteria;Actinobacteria;Actinomycetales;Kineosporiaceae	5	6	0	2	2	2	3	1	2	0	0	0	0	0	0	0
	Bacteria;Actinobacteria;Actinobacteria;Actinomycetales;Microbacteriaceae	47	33	5	29	14	14	39	17	6	3	3	9	1	5	2	1
	Bacteria;Actinobacteria;Actinobacteria;Actinomycetales;Micrococcaceae	1	1	0	0	4	7	2	4	0	0	0	0	0	0	0	0
	Bacteria;Actinobacteria;Actinobacteria;Actinomycetales;Micromonosporaceae	66	46	16	44	35	60	77	77	33	44	66	45	9	4	7	6
	Bacteria;Actinobacteria;Actinobacteria;Actinomycetales;Mycobacteriaceae	119	77	96	57	80	99	129	91	57	22	37	30	68	46	30	33
	Bacteria;Actinobacteria;Actinobacteria;Actinomycetales;Nakamurellaceae	4	1	0	1	3	2	20	2	4	0	2	6	0	1	0	3
	Bacteria;Actinobacteria;Actinobacteria;Actinomycetales;Nocardiaceae	4	7	0	0	0	6	5	7	1	6	3	1	0	1	0	1
	Bacteria;Actinobacteria;Actinobacteria;Actinomycetales;Nocardioidaceae	101	48	9	35	17	26	89	11	25	19	28	25	2	4	3	2
	Bacteria;Actinobacteria;Actinobacteria;Actinomycetales;Other	397	373	390	257	197	381	321	512	235	163	222	137	129	90	76	65
	Bacteria;Actinobacteria;Actinobacteria;Actinomycetales;Promicromonosporaceae	0	2	0	0	0	1	0	2	0	0	0	0	0	0	0	0
	Bacteria;Actinobacteria;Actinobacteria;Actinomycetales;Propionibacteriaceae	19	8	3	9	9	25	31	13	56	50	66	96	0	1	0	0
	Bacteria;Actinobacteria;Actinobacteria;Actinomycetales;Pseudonocardiaceae	26	14	9	17	13	21	24	16	4	4	7	13	2	0	0	0
	Bacteria;Actinobacteria;Actinobacteria;Actinomycetales;Sporichthyaceae	0	0	1	0	0	0	0	0	0	0	0	0	0	0	0	0
	Bacteria;Actinobacteria;Actinobacteria;Actinomycetales;Streptomycetaceae	47	25	45	30	23	58	45	57	19	25	20	25	7	2	10	6
	Bacteria;Actinobacteria;Actinobacteria;Actinomycetales;Streptosporangiaceae	0	0	2	0	1	0	5	0	1	0	0	1	0	0	1	0
	Bacteria;Actinobacteria;Actinobacteria;Actinomycetales;Thermomonosporaceae	5	0	3	0	4	2	0	3	4	2	0	3	0	0	1	0
	Bacteria;Actinobacteria;Actinobacteria;Other;Other	223	142	128	114	121	168	146	163	198	116	190	228	59	41	32	23
	Bacteria;Actinobacteria;Actinobacteria;Rubrobacterales;Rubrobacteraceae	0	0	0	0	0	2	10	0	0	0	0	0	0	0	0	0
	Bacteria;Actinobacteria;Actinobacteria;Solirubrobacterales;Conexibacteraceae	24	16	8	6	3	8	5	10	3	2	5	13	0	2	0	0
	Bacteria;Actinobacteria;Actinobacteria;Solirubrobacterales;Other	408	390	469	304	207	280	310	434	288	168	269	382	112	84	54	60
	Bacteria;Actinobacteria;Actinobacteria;Solirubrobacterales;Patulibacteraceae	17	3	2	3	0	1	0	7	2	0	0	2	1	0	1	0
	Bacteria;Actinobacteria;Actinobacteria;Solirubrobacterales;Solirubrobacteraceae	72	20	9	28	11	11	43	20	24	25	32	55	0	0	0	1
	Actinobacteria subtotals	1797	1380	1361	1064	874	1336	1588	1662	1058	727	1074	1184	451	315	242	224
	Percentage in each sample to total	21.3%	14.9%	17.3%	14.8%	8.3%	9.1%	15.4%	10.1%	10.7%	9.9%	8.9%	10.5%	6.6%	8.0%	9.4%	9.7%
	Total percentage	11.6%
	Bacteria;Bacteroidetes;Bacteroidia;Bacteroidales;Bacteroidaceae	0	0	0	1	0	0	0	1	0	0	0	0	0	0	0	0
	Bacteria;Bacteroidetes;Bacteroidia;Bacteroidales;Other	1	0	0	0	0	0	0	0	0	0	0	0	0	0	0	0
	Bacteria;Bacteroidetes;Bacteroidia;Bacteroidales;Porphyromonadaceae	0	0	0	1	0	1	0	0	0	0	0	0	0	0	0	0
	Bacteria;Bacteroidetes;Flavobacteria;Flavobacteriales;Cryomorphaceae	0	0	0	0	0	0	10	0	0	0	0	0	0	0	1	0
	Bacteria;Bacteroidetes;Flavobacteria;Flavobacteriales;Flavobacteriaceae	8	4	0	4	5	13	11	0	50	23	35	54	0	0	0	0
	Bacteria;Bacteroidetes;Flavobacteria;Flavobacteriales;Other	0	0	0	0	0	0	2	0	0	1	1	0	0	0	0	0
	Bacteria;Bacteroidetes;Other;Other;Other	20	21	0	24	46	54	32	16	48	46	80	98	24	28	12	9
	Bacteria;Bacteroidetes;Sphingobacteria;Sphingobacteriales;Chitinophagaceae	241	237	57	209	349	502	462	292	288	238	426	406	44	74	23	19
	Bacteria;Bacteroidetes;Sphingobacteria;Sphingobacteriales;Cytophagaceae	5	14	1	2	6	3	5	0	7	6	11	15	1	3	0	0
	Bacteria;Bacteroidetes;Sphingobacteria;Sphingobacteriales;Other	14	16	1	21	50	73	68	48	30	28	44	46	2	2	0	2
	Bacteria;Bacteroidetes;Sphingobacteria;Sphingobacteriales;Saprospiraceae	0	0	0	0	0	0	1	0	0	0	1	3	0	0	0	0
	Bacteria;Bacteroidetes;Sphingobacteria;Sphingobacteriales;Sphingobacteriaceae	27	14	1	36	15	20	17	22	3	3	3	11	4	5	1	2
	Bacteroidetes subtotals	316	306	60	298	471	666	608	379	426	345	601	633	75	112	37	32
	Percentage in each sample to total	3.8%	3.3%	0.8%	4.2%	4.5%	4.7%	5.9%	2.3%	4.3%	4.7%	5.0%	5.6%	1.1%	2.8%	1.4%	1.4%
	Total percentage	3.5%
	Bacteria;Firmicutes;Bacilli;Bacillales;Alicyclobacillaceae	0	1	0	0	2	0	0	0	0	0	0	0	0	0	0	0
	Bacteria;Firmicutes;Bacilli;Bacillales;Bacillaceae	234	267	148	96	166	356	155	360	92	30	93	54	66	45	30	31
	Bacteria;Firmicutes;Bacilli;Bacillales;Bacillales_incertae_sedis	2	2	1	0	0	1	2	0	1	0	0	0	0	0	0	0
	Bacteria;Firmicutes;Bacilli;Bacillales;Other	43	42	32	24	33	67	15	156	9	2	14	4	16	13	6	7
	Bacteria;Firmicutes;Bacilli;Bacillales;Paenibacillaceae	15	12	23	11	9	34	11	27	6	6	12	2	5	2	1	3
	Bacteria;Firmicutes;Bacilli;Bacillales;Planococcaceae	4	4	2	2	0	8	1	1	3	4	9	0	1	1	0	0
	Bacteria;Firmicutes;Bacilli;Bacillales;Thermoactinomycetaceae	0	0	0	0	0	0	0	1	1	0	1	0	1	0	0	0
	Bacteria;Firmicutes;Bacilli;Lactobacillales;Enterococcaceae	0	1	0	0	0	0	0	0	0	0	0	0	0	0	0	0
	Bacteria;Firmicutes;Bacilli;Other;Other	2	0	0	0	0	1	0	3	0	1	1	0	0	0	0	0
	Bacteria;Firmicutes;Clostridia;Clostridiales;Clostridiaceae	0	0	0	0	2	2	0	5	0	0	0	0	7	1	1	2
	Bacteria;Firmicutes;Clostridia;Clostridiales;Incertae Sedis XI	0	0	0	0	0	0	0	0	0	0	0	0	0	2	0	0
	Bacteria;Firmicutes;Clostridia;Clostridiales;Incertae Sedis XIII	0	0	0	0	0	0	0	0	0	0	0	0	0	1	0	0
	Bacteria;Firmicutes;Clostridia;Clostridiales;Incertae Sedis XVIII	3	0	0	1	2	0	0	0	0	0	0	0	0	0	0	0
	Bacteria;Firmicutes;Clostridia;Clostridiales;Lachnospiraceae	0	1	0	2	0	3	0	2	0	0	0	3	0	0	0	0
	Bacteria;Firmicutes;Clostridia;Clostridiales;Other	2	3	1	2	0	0	0	0	4	0	1	0	8	3	1	2
	Bacteria;Firmicutes;Clostridia;Clostridiales;Peptococcaceae	0	0	0	0	0	0	0	1	0	0	0	0	0	0	0	0
	Bacteria;Firmicutes;Clostridia;Clostridiales;Ruminococcaceae	0	1	1	0	0	0	0	3	0	0	0	0	6	4	1	0
	Bacteria;Firmicutes;Clostridia;Clostridiales;Syntrophomonadaceae	0	0	0	0	0	0	0	0	0	0	0	0	0	1	0	0
	Bacteria;Firmicutes;Clostridia;Clostridiales;Veillonellaceae	0	0	0	0	0	2	0	0	0	0	0	0	6	2	1	2
	Bacteria;Firmicutes;Clostridia;Other;Other	0	1	0	0	0	1	0	0	0	0	0	0	4	0	1	0
	Bacteria;Firmicutes;Erysipelotrichi;Erysipelotrichales;Erysipelotrichaceae	0	0	0	0	1	5	0	1	0	0	0	0	0	0	0	0
	Bacteria;Firmicutes;Other;Other;Other	2	0	4	0	0	2	0	1	0	0	0	1	5	2	2	1
	Firmicutes subtotals	307	335	212	138	215	482	184	561	116	43	131	64	125	77	44	48
	Percentage in each sample to total	3.6%	3.6%	2.7%	2.0%	2.1%	3.4%	1.8%	3.4%	1.2%	0.6%	1.1%	0.6%	1.9%	1.9%	1.8%	2.1%
	Total percentage	2.1%
	Bacteria;Gemmatimonadetes;Gemmatimonadetes;Gemmatimonadales;Gemmatimonadaceae	101	116	91	114	206	197	250	385	140	119	107	84	30	29	11	23
	Percentage in each sample to total	1.2%	1.3%	1.2%	1.6%	2.0%	1.4%	2.4%	2.4%	1.2%	1.4%	0.7%	0.7%	0.4%	0.7%	0.4%	1.0%
	Total percentage	1.2%
	Bacteria;Other;Other;Other;Other	1231	1585	1706	1229	2026	2672	1919	3730	1777	1497	2500	2223	1154	717	490	478
	Percentage in each sample to total	14.8%	17.3%	21.7%	17.4%	19.4%	18.8%	18.7%	22.8%	17.9%	20.4%	21.1%	19.6%	17.3%	18.3%	19.1%	20.8%
	Percentage total	19.1%
	Bacteria;Planctomycetes;Planctomycetacia;Planctomycetales;Planctomycetaceae	89	115	177	82	101	150	159	200	29	21	155	30	55	90	31	15
	Percentage in each sample to total	1.1%	1.2%	2.3%	1.1%	1.0%	1.0%	1.6%	1.2%	0.3%	0.3%	1.3%	0.3%	0.8%	2.3%	1.2%	0.7%
	Total percentage	1.1%
	Bacteria;Proteobacteria;Alphaproteobacteria;Caulobacterales;Caulobacteraceae	59	41	14	57	43	68	50	86	22	14	17	29	19	7	10	7
	Bacteria;Proteobacteria;Alphaproteobacteria;Other;Other	187	244	177	250	315	440	328	575	308	233	366	365	218	112	99	72
	Bacteria;Proteobacteria;Alphaproteobacteria;Rhizobiales;Beijerinckiaceae	33	18	19	21	13	22	17	40	7	13	20	10	15	8	6	3
	Bacteria;Proteobacteria;Alphaproteobacteria;Rhizobiales;Bradyrhizobiaceae	574	714	553	529	453	733	347	555	381	222	275	437	312	146	84	111
	Bacteria;Proteobacteria;Alphaproteobacteria;Rhizobiales;Hyphomicrobiaceae	151	216	272	95	173	247	77	188	304	175	337	243	170	79	59	49
	Bacteria;Proteobacteria;Alphaproteobacteria;Rhizobiales;Methylobacteriaceae	20	8	3	4	11	27	33	13	0	0	1	0	3	3	1	0
	Bacteria;Proteobacteria;Alphaproteobacteria;Rhizobiales;Methylocystaceae	3	3	7	3	6	14	8	7	1	0	3	2	25	19	1	5
	Bacteria;Proteobacteria;Alphaproteobacteria;Rhizobiales;Other	505	570	480	371	486	654	442	496	1086	712	1051	1004	383	152	129	127
	Bacteria;Proteobacteria;Alphaproteobacteria;Rhizobiales;Phyllobacteriaceae	16	24	15	12	13	18	9	14	16	17	21	28	2	2	1	0
	Bacteria;Proteobacteria;Alphaproteobacteria;Rhizobiales;Rhizobiaceae	20	8	2	7	6	13	11	5	11	5	6	7	0	0	1	2
	Bacteria;Proteobacteria;Alphaproteobacteria;Rhizobiales;Xanthobacteraceae	0	1	0	0	0	0	1	0	0	0	0	1	0	0	0	0
	Bacteria;Proteobacteria;Alphaproteobacteria;Rhodobacterales;Rhodobacteraceae	3	0	0	0	0	2	3	0	0	2	0	0	0	0	0	0
	Bacteria;Proteobacteria;Alphaproteobacteria;Rhodospirillales;Acetobacteraceae	145	103	128	101	136	248	217	254	35	28	29	26	92	47	42	35
	Bacteria;Proteobacteria;Alphaproteobacteria;Rhodospirillales;Other	4	6	9	7	14	8	13	27	8	15	2	14	5	1	0	0
	Bacteria;Proteobacteria;Alphaproteobacteria;Rhodospirillales;Rhodospirillaceae	3	0	2	2	7	14	15	9	2	0	6	3	2	0	0	0
	Bacteria;Proteobacteria;Alphaproteobacteria;Rickettsiales;Rickettsiaceae	0	0	0	0	0	0	0	0	0	0	1	0	0	0	0	0
	Bacteria;Proteobacteria;Alphaproteobacteria;Sphingomonadales;Erythrobacteraceae	1	4	0	2	17	10	8	18	2	1	0	0	0	0	0	0
	Bacteria;Proteobacteria;Alphaproteobacteria;Sphingomonadales;Other	16	14	14	31	17	54	15	37	8	7	6	4	23	1	6	3
	Bacteria;Proteobacteria;Alphaproteobacteria;Sphingomonadales;Sphingomonadaceae	396	295	213	371	488	727	471	1209	167	127	155	196	116	53	15	32
	Bacteria;Proteobacteria;Betaproteobacteria;Burkholderiales;Alcaligenaceae	0	1	0	0	0	2	1	0	1	0	0	0	0	0	0	0
	Bacteria;Proteobacteria;Betaproteobacteria;Burkholderiales;Burkholderiaceae	51	41	43	40	15	45	36	73	10	7	21	9	15	9	39	5
	Bacteria;Proteobacteria;Betaproteobacteria;Burkholderiales;Burkholderiales_incertae_sedis	43	29	7	35	28	88	63	90	13	6	14	15	11	9	6	6
	Bacteria;Proteobacteria;Betaproteobacteria;Burkholderiales;Comamonadaceae	32	35	13	28	47	43	40	17	30	10	35	27	19	15	1	4
	Bacteria;Proteobacteria;Betaproteobacteria;Burkholderiales;Other	62	39	9	35	87	90	70	55	123	68	97	125	51	26	14	5
	Bacteria;Proteobacteria;Betaproteobacteria;Burkholderiales;Oxalobacteraceae	18	26	10	10	11	48	15	10	7	5	4	8	11	22	6	6
	Bacteria;Proteobacteria;Betaproteobacteria;Methylophilales;Methylophilaceae	0	1	0	0	2	1	1	0	0	0	0	0	0	0	0	0
	Bacteria;Proteobacteria;Betaproteobacteria;Neisseriales;Neisseriaceae	0	0	0	0	0	0	0	0	0	0	0	1	1	0	0	0
	Bacteria;Proteobacteria;Betaproteobacteria;Nitrosomonadales;Nitrosomonadaceae	7	2	2	1	12	11	5	18	0	1	0	0	0	1	0	0
	Bacteria;Proteobacteria;Betaproteobacteria;Other;Other	67	85	48	76	245	290	201	237	172	159	225	233	164	79	50	57
	Bacteria;Proteobacteria;Betaproteobacteria;Rhodocyclales;Rhodocyclaceae	0	0	0	0	3	1	0	4	0	0	0	2	1	0	0	2
	Bacteria;Proteobacteria;Deltaproteobacteria;Bdellovibrionales;Bacteriovoracaceae	0	0	0	0	0	0	1	0	0	0	0	0	0	0	0	0
	Bacteria;Proteobacteria;Deltaproteobacteria;Bdellovibrionales;Bdellovibrionaceae	1	2	0	2	4	5	2	0	3	0	0	2	0	0	0	0
	Bacteria;Proteobacteria;Deltaproteobacteria;Desulfobacterales;Desulfobacteraceae	0	0	0	0	0	0	0	0	0	0	0	0	1	0	0	0
	Bacteria;Proteobacteria;Deltaproteobacteria;Desulfobacterales;Desulfobulbaceae	0	0	0	0	0	0	0	0	0	0	0	0	1	0	0	0
	Bacteria;Proteobacteria;Deltaproteobacteria;Desulfovibrionales;Desulfovibrionaceae	0	0	0	0	0	0	0	0	0	0	0	0	6	1	0	3
	Bacteria;Proteobacteria;Deltaproteobacteria;Desulfuromonadales;Geobacteraceae	0	0	0	0	6	5	0	0	9	0	2	1	47	42	9	20
	Bacteria;Proteobacteria;Deltaproteobacteria;Desulfuromonadales;Other	0	0	0	0	0	0	0	0	0	0	0	0	7	4	0	7
	Bacteria;Proteobacteria;Deltaproteobacteria;Myxococcales;Cystobacteraceae	27	19	29	19	37	60	40	56	16	12	29	14	40	17	27	17
	Bacteria;Proteobacteria;Deltaproteobacteria;Myxococcales;Myxococcaceae	0	9	0	0	0	3	6	0	0	0	0	0	0	0	0	0
	Bacteria;Proteobacteria;Deltaproteobacteria;Myxococcales;Nannocystaceae	0	1	0	0	0	0	1	0	0	0	1	1	0	0	0	0
	Bacteria;Proteobacteria;Deltaproteobacteria;Myxococcales;Other	135	113	77	149	171	189	217	212	93	78	135	116	69	43	48	27
	Bacteria;Proteobacteria;Deltaproteobacteria;Myxococcales;Phaselicystidaceae	0	0	0	0	1	2	2	0	0	0	0	0	0	1	0	0
	Bacteria;Proteobacteria;Deltaproteobacteria;Myxococcales;Polyangiaceae	106	125	55	96	101	107	131	56	86	94	146	118	41	24	31	19
	Bacteria;Proteobacteria;Deltaproteobacteria;Other;Other	80	62	27	54	98	136	98	98	233	146	232	225	40	40	14	14
	Bacteria;Proteobacteria;Deltaproteobacteria;Syntrophobacterales;Syntrophaceae	0	0	0	0	0	0	0	0	0	0	0	0	5	2	1	1
	Bacteria;Proteobacteria;Deltaproteobacteria;Syntrophobacterales;Syntrophobacteraceae	0	0	0	0	0	0	0	0	0	0	0	0	14	11	2	1
	Bacteria;Proteobacteria;Deltaproteobacteria;Syntrophorhabdaceae;Syntrophorhabdus	0	0	0	0	0	0	0	0	0	0	0	0	4	0	0	3
	Bacteria;Proteobacteria;Gammaproteobacteria;Alteromonadales;Alteromonadaceae	0	0	0	0	0	0	0	0	1	1	0	1	0	0	0	0
	Bacteria;Proteobacteria;Gammaproteobacteria;Chromatiales;Other	2	0	0	0	1	2	0	1	2	1	0	0	0	0	0	1
	Bacteria;Proteobacteria;Gammaproteobacteria;Enterobacteriales;Enterobacteriaceae	16	32	3	5	3	4	0	0	22	3	2	6	0	0	0	0
	Bacteria;Proteobacteria;Gammaproteobacteria;Legionellales;Coxiellaceae	1	3	1	8	13	22	13	41	7	6	14	14	8	14	6	6
	Bacteria;Proteobacteria;Gammaproteobacteria;Legionellales;Legionellaceae	3	3	2	1	4	16	5	9	4	0	2	1	3	5	1	1
	Bacteria;Proteobacteria;Gammaproteobacteria;Methylococcales;Methylococcaceae	0	0	0	0	0	0	0	0	0	0	0	0	1	5	0	4
	Bacteria;Proteobacteria;Gammaproteobacteria;Other;Other	55	54	85	71	90	139	54	182	80	60	94	64	77	46	36	27
	Bacteria;Proteobacteria;Gammaproteobacteria;Pseudomonadales;Moraxellaceae	14	18	20	3	15	41	20	41	16	1	28	7	7	7	0	3
	Bacteria;Proteobacteria;Gammaproteobacteria;Pseudomonadales;Pseudomonadaceae	7	11	2	1	2	3	0	1	24	4	19	10	0	1	0	0
	Bacteria;Proteobacteria;Gammaproteobacteria;Thiotrichales;Thiotrichales_incertae_sedis	0	0	0	1	0	0	0	0	0	0	0	0	0	0	0	0
	Bacteria;Proteobacteria;Gammaproteobacteria;Xanthomonadales;Other	0	1	0	0	1	2	1	1	3	1	0	3	0	0	0	0
	Bacteria;Proteobacteria;Gammaproteobacteria;Xanthomonadales;Sinobacteraceae	15	13	2	28	10	12	3	0	14	14	49	58	0	0	0	1
	Bacteria;Proteobacteria;Gammaproteobacteria;Xanthomonadales;Xanthomonadaceae	47	33	16	82	110	90	113	113	87	69	105	111	40	23	22	10
	Bacteria;Proteobacteria;Other;Other;Other	214	232	176	249	293	399	258	392	301	245	365	388	179	86	93	61
	Proteobacteria subtotals	3139	3259	2535	2857	3608	5155	3462	5240	3715	2562	3915	3929	2248	1163	860	757
	Percentage in each sample to total	37.3%	35.3%	32.4%	40.1%	34.4%	35.9%	33.9%	32.0%	37.4%	34.5%	32.3%	34.8%	33.2%	29.5%	33.9%	33.3%
	Total percentage	34.4%
	Bacteria;Verrucomicrobia;Opitutae;Opitutales;Opitutaceae	23	11	3	12	24	50	15	5	7	5	20	3	5	6	3	2
	Bacteria;Verrucomicrobia;Opitutae;Other;Other	0	1	0	0	0	0	0	0	0	0	0	0	0	0	0	0
	Bacteria;Verrucomicrobia;Other;Other;Other	20	54	19	11	41	48	32	26	27	11	49	25	19	20	5	2
	Bacteria;Verrucomicrobia;Spartobacteria;Other;Other	0	0	0	0	0	0	0	0	0	0	0	0	0	0	1	0
	Bacteria;Verrucomicrobia;Spartobacteria;Spartobacteria_genera_incertae_sedis;Other	117	243	161	103	283	381	196	287	212	160	447	182	61	56	10	5
	Bacteria;Verrucomicrobia;Subdivision3;Subdivision3_genera_incertae_sedis;Other	51	88	51	46	140	138	63	114	71	72	238	100	214	116	47	14
	Bacteria;Verrucomicrobia;Verrucomicrobiae;Verrucomicrobiales;Other	0	0	0	0	0	0	0	0	0	0	0	1	0	0	0	0
	Bacteria;Verrucomicrobia;Verrucomicrobiae;Verrucomicrobiales;Verrucomicrobiaceae	2	6	0	1	6	7	9	1	3	2	12	14	0	0	0	1
	Verrucomicrobia subtotals	213	403	234	173	494	624	315	433	320	250	766	325	299	198	66	24
	Percentage in each sample to total	2.5%	4.4%	3.0%	2.5%	4.7%	4.4%	3.1%	2.6%	3.2%	3.4%	6.3%	2.9%	4.4%	5.0%	2.5%	1.0%
	Total percentage	3.5%
	Rare phyla
	Bacteria;BRC1;BRC1_genera_incertae_sedis;Other;Other	0	0	0	0	0	0	0	0	0	0	0	0	3	0	1	4
	Percentage in each sample to total	0.0%	0.0%	0.0%	0.0%	0.0%	0.0%	0.0%	0.0%	0.0%	0.0%	0.0%	0.0%	0.1%	0.0%	0.0%	0.2%
	Total percentage	0.0%
	Bacteria;Bacteria_incertae_sedis;Ktedonobacteria;Ktedonobacterales;Ktedonobacteraceae	40	79	114	30	52	90	33	162	9	6	20	4	53	43	28	33
	Percentage in each sample to total	0.5%	0.9%	1.6%	0.4%	0.5%	0.6%	0.3%	1.0%	0.1%	0.1%	0.2%	0.0%	0.9%	1.1%	1.2%	1.5%
	Total percentage	0.7%
	Bacteria;Chloroflexi;Anaerolineae;Anaerolineales;Anaerolineaceae	0	0	0	0	1	3	1	0	1	2	2	6	96	36	15	3
	Bacteria;Chloroflexi;Caldilineae;Caldilineales;Caldilineaceae	0	0	0	0	0	0	0	0	0	1	0	0	0	0	0	0
	Bacteria;Chloroflexi;Dehalococcoidetes;Dehalogenimonas;Other	0	0	0	0	0	0	0	0	0	0	0	0	1	0	0	0
	Bacteria;Chloroflexi;Thermomicrobia;Other;Other	0	0	1	0	0	1	0	1	2	2	2	2	0	0	0	0
	Chloroflexi subtotals	0	0	1	0	1	4	1	1	3	5	4	8	97	36	15	3
	Percentage in each sample to total	0.0%	0.0%	0.0%	0.0%	0.0%	0.0%	0.0%	0.0%	0.0%	0.0%	0.0%	0.1%	1.4%	0.9%	0.6%	0.2%
	Total percentage	0.2%
	Bacteria;Deinococcus-Thermus;Deinococci;Deinococcales;Deinococcaceae	0	0	0	0	0	0	0	0	0	0	0	0	1	1	0	1
	Bacteria;Deinococcus-Thermus;Deinococci;Other;Other	0	0	0	0	0	0	0	0	0	0	0	0	0	2	0	0
	Deinococcus-Thermus subtotals	0	0	0	0	0	0	0	0	0	0	0	0	1	3	0	1
	Percentage in each sample to total	0.0%	0.0%	0.0%	0.0%	0.0%	0.0%	0.0%	0.0%	0.0%	0.0%	0.0%	0.0%	0.0%	0.1%	0.0%	0.0%
	Total percentage	0.0%
	Bacteria;Nitrospira;Nitrospira;Nitrospirales;Nitrospiraceae	32	36	9	20	78	146	50	147	153	133	227	231	8	14	0	4
	Percentage in each sample to total	0.4%	0.4%	0.1%	0.3%	0.7%	1.0%	0.5%	0.9%	1.5%	1.8%	1.9%	2.0%	0.1%	0.4%	0.0%	0.2%
	Percentage total	0.8%
	Bacteria;OD1;OD1_genera_incertae_sedis;Other;Other	3	1	0	2	3	10	8	5	1	3	4	2	0	0	0	0
	Percentage in each sample to total	0.0%	0.0%	0.0%	0.0%	0.0%	0.1%	0.0%	0.0%	0.0%	0.0%	0.0%	0.0%	0.0%	0.0%	0.0%	0.0%
	Total percentage	0.0%
	Bacteria;OP10;OP10_genera_incertae_sedis;Other;Other	5	10	12	4	11	17	15	13	0	1	6	2	11	10	4	4
	Percentage in each sample to total	0.1%	0.1%	0.2%	0.1%	0.1%	0.1%	0.1%	0.1%	0.0%	0.0%	0.0%	0.0%	0.1%	0.2%	0.2%	0.2%
	Total percentage	0.1%
	Bacteria;OP11;OP11_genera_incertae_sedis;Other;Other	1	1	0	0	0	0	1	0	0	0	1	1	0	3	0	0
	Percentage in each sample to total	0.0%	0.0%	0.0%	0.0%	0.0%	0.0%	0.0%	0.0%	0.0%	0.0%	0.0%	0.0%	0.0%	0.1%	0.0%	0.0%
	Total percentage	0.0%
	Bacteria;TM7;TM7_genera_incertae_sedis;Other;Other	83	100	24	78	92	133	97	166	51	40	30	39	71	28	17	47
	Percentage in each sample to total	1.0%	1.0%	0.3%	1.0%	0.9%	0.9%	1.0%	1.0%	0.5%	0.6%	0.2%	0.3%	1.0%	0.7%	0.7%	1.8%
	Total percentage	0.8%
	Bacteria;WS3;WS3_genera_incertae_sedis;Other;Other	0	0	0	0	0	0	0	0	8	2	1	0	7	0	1	1
	Percentage in each sample to total	0.0%	0.0%	0.0%	0.0%	0.0%	0.0%	0.0%	0.0%	0.0%	0.0%	0.0%	0.0%	0.1%	0.0%	0.0%	0.0%
	Total percentage	0.0%
